# Supplementary material for: Administration of Vaccines in Dairy Sheep and Goat Farms: Patterns of Vaccination, Associations with Health and Production Parameters, Predictors
Source: Vaccines (Basel). 2022 Aug 23;10(9):1372. doi: 10.3390/vaccines10091372 (PMC9502793; doi:10.3390/vaccines10091372)
Supplement: Supplementary file 1 [file vaccines-10-01372-s001.zip]

Archive with 1 entries (1 files):
- vaccines-1842575-SI.pdf
